# Supplementary material for: Assessment of Different Root Canal Preparation Techniques with Rotary Nickel-Titanium Instruments by Novice Students
Source: Dent J (Basel). 2018 Sep 4;6(3):46. doi: 10.3390/dj6030046 (PMC6162720; doi:10.3390/dj6030046)
Supplement: Supplementary file 1 [file dentistry-06-00046-s001.zip]

Archive with 2 entries (2 files):
- S2 questionnaire mechanical root canal preparation.docx
- S1 instruments and materials.xlsx
