# Supplementary material for: Assessment of Different Root Canal Preparation Techniques with Rotary Nickel-Titanium Instruments by Novice Students
Source: Dent J (Basel). 2018 Sep 4;6(3):46. doi: 10.3390/dj6030046 (PMC6162720; doi:10.3390/dj6030046)
Supplement: Supplementary file 1 [file dentistry-06-00046-s001.zip › S1 instruments and materials.xlsx]

## Sheet: Tabelle1
Instrument/Material	Manufacturer	Manufacturer's Reference No.	Rotational Speed in rpm	Torque Setting in gcm
VDW.SILVER RECIPROC motor	VDW (Munich, Germany)	V04 1163 000 000	n/a	n/a
ISO 10 K-file	VDW (Munich, Germany)	V04 0363 025 010	n/a	n/a
ISO 15 K-file	VDW (Munich, Germany)	V04 0363 025 015	n/a	n/a
FlexMaster .06/25	VDW (Munich, Germany)	V04 0343 025 025	280	90
FlexMaster .06/20	VDW (Munich, Germany)	V04 0343 025 020	280	60
FlexMaster .04/30	VDW (Munich, Germany)	V04 0342 025 030	280	90
FlexMaster .04/25	VDW (Munich, Germany)	V04 0342 025 025	280	60
FlexMaster .02/25	VDW (Munich, Germany)	V04 0341 025 025	280	40
FlexMaster .02/30	VDW (Munich, Germany)	V04 0341 025 030	280	50
Mtwo .04/10	VDW (Munich, Germany)	V04 0234 025 010	280	120
Mtwo .05/15	VDW (Munich, Germany)	V04 0235 025 015	280	130
Mtwo .06/20	VDW (Munich, Germany)	V04 0236 025 020	280	210
Mtwo .06/25	VDW (Munich, Germany)	V04 0236 025 025	280	130
Mtwo .05/30	VDW (Munich, Germany)	V04 0235 025 030	280	120
Reciproc R25	VDW (Munich, Germany)	V04 0212 025 025	n/a	n/a
Sterican 0.40 x 25mm	B. Braun (Melsungen, Germany)	9186174	n/a	n/a
Durapore (opaque tape)	3M (Neuss, Germany)	3M-ID 7100063762	n/a	n/a
Luxatemp	DMG (Hamburg, Germany)	REF 110405	n/a	n/a
LEGO plate	LEGO A/S (Billund, Denmark)	ID 302001/3020	n/a	n/a
Resin training blocks	VDW (Munich, Germany)	V04 0245	n/a	n/a
Canon EOS D400	Canon (Krefeld, Germany)	MPN 1237B011	n/a	n/a
Canon EF 100mm/1:2.8 USM	Canon (Krefeld, Germany)	MPN 3554B005	n/a	n/a
